# Supplementary material for: How do great bowerbirds construct perspective illusions?
Source: R Soc Open Sci. 2017 Jan 18;4(1):160661. doi: 10.1098/rsos.160661 (PMC5319334; doi:10.1098/rsos.160661)
Supplement: Mean differences between sets of residuals and permutation test probabilities of the differences [file rsos160661supp1.xls]

## Sheet: Sheet1
Mean differences between sets of residuals and permutation test probabilities of the differences
Bower	First10onOwn - original		First10onOriginal-original			F10own-org angles		F10org-org angles
WIDTH	difference	P	difference	P		difference	P	difference	P
D02	0.1925	0.0534	0.2629	0.0985		-0.0138	0.4456	-0.0138	0.4602
D04	-0.3206	0.0548	-0.1224	0.3555		0.0009	0.4694	0.0009	0.4486
D06	-0.0347	0.3047	-0.0194	0.2962		-0.1654	0.0466	-0.1654	0.0394
D08	-0.3749	0.0108	-0.374	0.0107		-0.0448	0.3522	-0.0448	0.3886
D11	0.6999	0.1834	1.1695	0.0744		0.1185	0.2747	0.1185	0.3141
D12	-0.748	0.0673	-0.6789	0.0912		-0.136	0.0807	-0.136	0.0867
D13	-1.5402	0.0035	-1.4599	0.0167		-0.2565	0.0488	-0.2565	0.0781
D16	1.5367	0.0103	1.538	0.0574		0.243	0.0228	0.243	0.0362
D19	0.5252	0.1484	0.5305	0.2182		0.1465	0.1312	0.1465	0.1846
D24	-0.5267	0.0035	-0.445	0.0233		0.0879	0.1981	0.0879	0.1874
Mean	-0.05908	0.08401	0.04013	0.12421		-0.00197	0.20701	-0.00197	0.22239
DEPTH	First10own - original		First10original-original			F10own-org angles		F10org-org angles
D02	0.0055	0.2741	0.0459	0.253		-0.1688	0.2761	-0.1688	0.2296
D04	0.0512	0.3651	0.2104	0.1619		0.0821	0.1611	0.0821	0.1695
D06	-0.2979	0.1387	-0.2972	0.1619		-0.183	0.085	-0.183	0.0669
D08	0.1301	0.1981	0.1623	0.1625		0.1	0.1422	0.1	0.1617
D11	1.6507	0.0248	1.9721	0.037		0.281	0.0882	0.281	0.1521
D12	-0.7582	0.1102	-0.4997	0.424		0.0761	0.2185	0.0761	0.2268
D13	-1.7706	0.0264	-1.5589	0.1127		-0.1424	0.2431	-0.1424	0.2594
D16	-0.317	0.1419	-0.107	0.4475		0.0429	0.2704	0.0429	0.2754
D19	-0.6052	0.1324	-0.5737	0.1169		0.0798	0.2247	0.0798	0.2269
D24	0.193	0.1857	0.3727	0.2661		-0.0264	0.4773	-0.0264	0.4588
Mean	-0.17184	0.15974	-0.02731	0.21435		0.01413	0.21866	0.01413	0.22271
Sign tests	pos:neg	Binomial P	pos:neg	Binomial P		pos:neg	Binomial P	pos:neg	Binomial P
Width	4:6	0.75	4:6	0.75		5:5	0.99	5:5	0.99
Depth	5:5	0.99	5:5	0.99		6:4	0.75	6:4	0.75
None of the sign tests (binomial test) deviate from the 1:1 expected of + and - differences
Number significant (and after sequential Bonferroni correction)
Width		4 (2)		3 (0)			2 (0)		2 (0)
Depth		2 (0)		0			0		0
Only two significant after the Sequential Bonferroni correction, D13,D24, both negative, smaller residuals in first 10
